# Supplementary material for: The CanOE Strategy: Integrating Genomic and Metabolic Contexts across Multiple Prokaryote Genomes to Find Candidate Genes for Orphan Enzymes
Source: PLoS Comput Biol. 2012 May 31;8(5):e1002540. doi: 10.1371/journal.pcbi.1002540 (PMC3364942; doi:10.1371/journal.pcbi.1002540)
Supplement: Table S1 — Precision and recalls for the benchmarking of the gene-to-reaction association score. (XLS) [file pcbi.1002540.s007.xls]

## Sheet: Feuille1
k	TPs	FPs	FNs	Recall	Precision
1	104347	77941	71563	0.593184	0.572429
2	126146	104762	49764	0.717105	0.546304
3	133976	120372	41934	0.761617	0.526743
Inf	141394	131562	34516	0.803786	0.51801
