# Supplementary material for: The CanOE Strategy: Integrating Genomic and Metabolic Contexts across Multiple Prokaryote Genomes to Find Candidate Genes for Orphan Enzymes
Source: PLoS Comput Biol. 2012 May 31;8(5):e1002540. doi: 10.1371/journal.pcbi.1002540 (PMC3364942; doi:10.1371/journal.pcbi.1002540)
Supplement: Table S2 — Precision and recalls for the benchmarking of the family-to-reaction association score. (XLS) [file pcbi.1002540.s008.xls]

## Sheet: Feuille1
k	TPs	FPs	FNs	Recall	Precision
1	100427	64221	76735	0.566865	0.60995
2	124139	97654	53023	0.700709	0.559707
3	134672	114957	42490	0.760163	0.539489
Inf	142545	131562	34617	0.804603	0.520034
